# Supplementary material for: Designing a Cross-Cultural Bridging Intervention to Increase Under-Served Immigrant Parents’ Engagement in Evidence-Based Online Parenting Programs: A Co-Design Study with Indian-Origin Parents in Australia
Source: Children (Basel). 2025 Aug 30;12(9):1158. doi: 10.3390/children12091158 (PMC12468362; doi:10.3390/children12091158)
Supplement: Supplementary file 1 [file children-12-01158-s001.zip]

Archive with 1 entries (1 files):
- children-3811444-supplementary.pdf
